# Supplementary material for: Prevalence and Temporal Dynamics of White Line Disease in Sheep: An Exploratory Investigation into Disease Distribution and Associated Risk Factors
Source: Vet Sci. 2021 Jun 19;8(6):116. doi: 10.3390/vetsci8060116 (PMC8234444; doi:10.3390/vetsci8060116)
Supplement: Supplementary file 1 [file vetsci-08-00116-s001.zip]

Archive with 1 entries (1 files):
- vetsci-1258289-supplementary.pdf
